# Supplementary material for: Public and Private Information Sharing under “New Normal” of COVID-19: Understanding the Roles of Habit and Outcome Expectation
Source: Int J Environ Res Public Health. 2022 May 3;19(9):5552. doi: 10.3390/ijerph19095552 (PMC9105274; doi:10.3390/ijerph19095552)
Supplement: Supplementary file 1 [file ijerph-19-05552-s001.zip]

Archive with 1 entries (1 files):
- ijerph-1650958-supplementary.pdf
